# Supplementary material for: Identification and Candidate Gene Analysis of Brcl1, a Novel Gene Confers a Leaf Curled Phenotype in Brassica rapa L
Source: Int J Mol Sci. 2025 Jan 16;26(2):732. doi: 10.3390/ijms26020732 (PMC11765633; doi:10.3390/ijms26020732)
Supplement: Supplementary file 1 [file ijms-26-00732-s001.zip › Table S1.xlsx]

## Sheet: Primers
Table S1. Primers used in the present study
Primer	Forward sequence	Reverse sequence
W10-868	GACCAAGATGATCAGAAAGA	AGCTCACTAAACGACATTAG
W10-641	CTCCAAGAAATTGCAGAATC	CAGAAGTAGTAGGTGGAAAG
W10-413	GATTAGCGAGGAAGGTACTA	CATAGCCAAGTAGTGATTGA
W10-407	GACTACAGAAGACATACTCAG	TGACACAGATTCTCCTAAAC
W10-111	TAGAGGCTACACAGATAAGG	GAGTAGGCATGATGAAACTG
W10-323	GCAAAGGCTTGTGAAAGA	ATGACCCGGACACAATTA
W10-157	GACAGAGATCAACAGTGAAA	CGTCTTTCAAGTCAGTAGC
W10-001	CATTAGGAGGTGAAGAAACA	CAGTGATAACGACAGAGAAG
W10-510	GTGGAGATCAACAAATTCAC	CACAATACCTGACATCTCTC
W10-633	GATGTGGAAGCGAAGTATTA	GGCTTGAGTTGTATCTACTG
W02-320	TGACCAGATGATATTGATGG	GAATGTGGTATCTGGTAGAC
W02-375	AGACAGATCCAAACCTTAAC	CTCGTATGGTGAGTCTTAAC
W02-458	AGCGACTCTTATTCAATCTC	GTGTCATTAAGTTTGGCATC
w02-958	CAAGAGATGAGCTCAAAGATG	CTCGTAGACACCACCATAAT
w02-756	CTTCTTCTTCTCTCTCATTTCC	GGGACTGGAGAATGTTTATG
w02-483	GGTCTTCTTATTGGGCTAAA	TAATGAAGCTGACAAGATCC
w02-540	GTAAGAACTCAAGATACACC	ATGATGATGAAGATGGAGAC
W02-032	CAGGAACCAAAGGAAGATAAC	CAACCGGTACAAACCTATTC
W02-320	CCTGACCAGATGATATTGAT	CAGGTGAAACGTAACATAAG
Indel79	GAGTGAGAGAAGAGCAAAC	GCCTGTAGCTTCCTTAAC
Indel83	GAAACGATATCGGGACTC	GACAGGCTCTCTTCATTG
Indel86	AGACAGATCCAAACCTTAAC	CTCGTATGGTGAGTCTTAAC
Indel87	AGCGACTCTTATTCAATCTC	GTGTCATTAAGTTTGGCATC
cl1-Pro	CGTTTCTTCCGAGAGTTAA	AAGATGCGAGTTTCCATC
cl1-Full	CAACACCTCAATTTTCCCTCC	GGGCTTTTCAGACCAGTTTAGAC
Y-17030	GTCCGTATCTCAAGTTCGCTC	AATAACGTGGACCTTCTCAGC
Cosegregation-cl1	CTCTACTTAGGACGACAGA	CATCAGCTCCAGCATAAA
Actin	ATCTACGAGGGTTATGCT	CCACTGAGGACGATGTTT

## Sheet: SNP Markers
Table S1. Primers used in the present study
	primer_X	primer_Y	primer_C
SNP1	GAAGGTGACCAAGTTCATGCTACCTCATGAGGTGTGGAAGGTA	GAAGGTCGGAGTCAACGGATTACCTCATGAGGTGTGGAAGGTT	TTGTTTTCCTATTTTCAGAGTTAGTAGAGAC
SNP2	GAAGGTGACCAAGTTCATGCTCAGTAATCCGGCGATTGCAGCT	GAAGGTCGGAGTCAACGGATTCAGTAATCCGGCGATTGCAGCA	AGCGCACTGATCGCTCTGGAAG
SNP3	GAAGGTGACCAAGTTCATGCTCAACTTACTCGCAGGCGCCAAT	GAAGGTCGGAGTCAACGGATTAACTTACTCGCAGGCGCCAAC	CTGTGGCCGTCGTCGATCCATC
SNP13	GAAGGTGACCAAGTTCATGCTAACCAATTCCGGTTAACCGAAAATCT	GAAGGTCGGAGTCAACGGATTCCAATTCCGGTTAACCGAAAATCC	CTAGCTCTCCGTCCAGGTGGTC
SNP14	GAAGGTGACCAAGTTCATGCTAAGGGTCCGAATAGCTACAGTCAA	GAAGGTCGGAGTCAACGGATTGGGTCCGAATAGCTACAGTCAG	CCGAAACAAAATAACTAACCTGATACGTTG
SNP15	GAAGGTGACCAAGTTCATGCTAGAATCAGACCGAGTTTGTCGGTT	GAAGGTCGGAGTCAACGGATTAATCAGACCGAGTTTGTCGGTC	GTCGTCTCCCTAGCAGGATCTC
