# Supplementary material for: Identification and Candidate Gene Analysis of Brcl1, a Novel Gene Confers a Leaf Curled Phenotype in Brassica rapa L
Source: Int J Mol Sci. 2025 Jan 16;26(2):732. doi: 10.3390/ijms26020732 (PMC11765633; doi:10.3390/ijms26020732)
Supplement: Supplementary file 1 [file ijms-26-00732-s001.zip › Table S2.xlsx]

## Sheet: Table S2
Table S2.The information of genes in candidate interval
Genes	Chromosome	Start	End	Arabidopsis homologous gene	Annotation
BraA02g017010.3C	A02	9155547	9157712	AT1G66330	senescence-associated family protein
BraA02g017020.3C	A02	9163150	9164751	AT1G66345	Pentatricopeptide Repeat Protein involved in splicing of nad4 intron which affects biogenesis of the respiratory complex I.
BraA02g017030.3C	A02	9176578	9178101	AT1G66350	Negative regulator of GA responses, member of GRAS family of transcription factors. Also belongs to the DELLA proteins that restrain the cell proliferation and expansion that drives plant growth. RGL1 may be involved in reducing ROS accumulation in response to stress by up-regulating the transcription of superoxide dismutases. Rapidly degraded in response to GA. Involved in flower and fruit devel…
BraA02g017040.3C	A02	9187197	9188926	AT1G56650	Encodes a putative MYB domain containing transcription factor involved in anthocyanin metabolism and radical scavenging. Essential for the sucrose-mediated expression of the dihydroflavonol reductase gene. Auxin and ethylene responsiveness of PAP1 transcription is lost in myb12 mutants. Interacts with JAZ proteins to regulate anthocyanin accumulation.
BraA02g017050.3C	A02	9198628	9198628
BraA02g017060.3C	A02	9200928	9201701
BraA02g017070.3C	A02	9208233	9208529	AT5G63180	Pectate lyase family protein。
BraA02g017080.3C	A02	9211242	9211242	AT1G66470	ROOT HAIR DEFECTIVE6
BraA02g017090.3C	A02	9233572	9234680	AT1G66650	Protein with RING/U-box and TRAF-like domain
BraA02g017100.3C	A02	9237292	9237705
BraA02g017110.3C	A02	9238061	9239335	AT1G66700	A member of the Arabidopsis SABATH methyltransferase gene family. Encodes PXMT1, a methyltransferase that methylates 1,7-paraxanthine
BraA02g017120.3C	A02	9253136	9254543	AT3G44840	SABATH methyltransferase
